# Supplementary material for: The Association of Family Incivility with Adolescent Depression: A Moderated Mediation Model
Source: Behav Sci (Basel). 2024 Dec 3;14(12):1159. doi: 10.3390/bs14121159 (PMC11673280; doi:10.3390/bs14121159)
Supplement: Supplementary file 1 [file behavsci-14-01159-s001.zip]

Archive with 1 entries (1 files):
- behavsci-3291796-supplementary.pdf
